# Supplementary material for: Increased Tolerance of Massion’s pine to Multiple-Toxic-Metal Stress Mediated by Ectomycorrhizal Fungi
Source: Plants (Basel). 2023 Sep 5;12(18):3179. doi: 10.3390/plants12183179 (PMC10535352; doi:10.3390/plants12183179)
Supplement: Supplementary file 1 [file plants-12-03179-s001.zip]

Archive with 1 entries (1 files):
- plants-2538787-supplementary.pdf
